# Supplementary material for: Effects of different conditioning activities performed after soccer-specific warm-up on post-activation performance enhancement
Source: PLoS One. 2026 Jul 6;21(7):e0352993. doi: 10.1371/journal.pone.0352993 (PMC13336218; doi:10.1371/journal.pone.0352993)
Supplement: S1 Dataset — (XLSX) [file pone.0352993.s001.xlsx]

## Sheet: Traditional
Participant ID	Vertical Jump (cm)	10-m Sprint (s)	30-m Sprint (s)	Change of Direction (s)
P01	36.55	1.72	4.3	6.83
P02	42.39	1.82	4.32	6.65
P03	36.69	1.71	4.49	6.5
P04	39.7	1.8	4.33	6.57
P05	37.22	2.02	4.3	6.66
P06	41.1	1.7	4.01	6.15
P07	36	1.9	4.5	6.81
P08	38.73	1.95	4.62	7.51
P09	40.26	1.63	4.29	7.04
P10	36.82	1.57	4.14	6.5
P11	32.27	1.6	4.06	6.63
P12	39.56	1.8	4.33	7
P13	37.77	1.8	4.18	6.24
P14	34.57	1.71	4.24	6.45
P15	28.96	2.06	4.08	6.68
P16	46.07	1.89	4.14	6.44
P17	38.45	1.7	4.21	6.73

## Sheet: Hip thrust
Participant ID	Vertical Jump (cm)	10-m Sprint (s)	30-m Sprint (s)	Change of Direction (s)
P01	37.9	1.73	4.37	6.23
P02	41.1	2.1	4.24	6.17
P03	36.02	1.83	4.43	7.06
P04	36.82	1.62	4.39	6.11
P05	39.07	1.62	4.16	6.26
P06	39.84	1.63	4.19	6.07
P07	37.22	1.78	4.49	6.62
P08	35.62	1.73	4.55	6.68
P09	42.6	1.51	4.17	6.52
P10	35.89	1.77	4.24	6.85
P11	38.5	2.3	4.17	6.26
P12	36.82	1.56	4.13	6.76
P13	36.95	1.57	4.25	6.34
P14	34.18	2.1	4.08	6.67
P15	33.79	1.58	4.17	7.64
P16	47.74	1.41	3.88	6.35
P17	37.5	1.84	4.23	6.61

## Sheet: Back squat
Participant ID	Vertical Jump (cm)	10-m Sprint (s)	30-m Sprint (s)	Change of Direction (s)
P01	36.82	1.9	4.22	6.27
P02	40	1.89	4.41	6.44
P03	34.18	1.78	4.34	6.61
P04	40.96	1.61	4.23	6.99
P05	36.02	1.67	4.29	6.52
P06	37.22	1.51	3.92	6.37
P07	34.96	1.86	4.65	7.2
P08	38.5	2.57	4.45	6.99
P09	40.96	1.65	4.34	6.81
P10	35.49	1.67	4.11	6.52
P11	37.9	1.76	4.03	6.4
P12	36.02	1.95	4.17	6.68
P13	34.57	1.81	4.15	6.66
P14	34.18	1.76	4.1	6.38
P15	32.39	1.66	4.31	6.37
P16	44.44	1.78	4.07	6.75
P17	36.42	1.6	4.28	7.49
