# Supplementary material for: Effects of different conditioning activities performed after soccer-specific warm-up on post-activation performance enhancement
Source: PLoS One. 2026 Jul 6;21(7):e0352993. doi: 10.1371/journal.pone.0352993 (PMC13336218; doi:10.1371/journal.pone.0352993)
Supplement: S2 Dataset — (XLSX) [file pone.0352993.s002.xlsx]

## Sheet: Tanımlayıcı Veriler
Participant ID	Age (years)	Body Mass (kg)	Height (m)	Soccer Training Experience (years)	Resistance Training Experience (years)	1RM Squat (kg)	1RM Hip Thrust (kg)	Relative Squat Strength (kg·kg⁻¹)	Relative Hip Thrust Strength (kg·kg⁻¹)
P01	18	63	1.81	7	3	110	130	1.74	2.06
P02	23	73	1.85	15	9	110	160	1.5	2.19
P03	23	80	1.82	16	4	110	160	1.37	2
P04	23	86	1.88	6	2	110	140	1.27	1.62
P05	33	86	1.85	24	8	140	180	1.62	2.09
P06	22	75	1.81	13	3	110	160	1.46	2.13
P07	25	83	1.78	17	7	140	210	1.68	2.53
P08	22	78	1.74	11	6	80	150	1.02	1.92
P09	22	64	1.72	11	7	120	180	1.87	2.81
P10	24	65	1.72	14	6	110	140	1.69	2.15
P11	23	67	1.73	13	6	120	170	1.79	2.53
P12	25	81	1.8	10	5	110	170	1.35	2.09
P13	18	74	1.78	8	3	110	160	1.48	2.16
P14	20	59	1.67	10	4	110	140	1.86	2.37
P15	19	74	1.8	8	4	100	90	1.35	1.21
P16	21	64	1.7	13	5	130	120	2.03	1.87
P17	18	72	1.79	10	4	130	180	1.8	2.5
